# Supplementary material for: Nasogastric Tube Feeding in Anorexia Nervosa: A Propensity Score-Matched Analysis on Clinical Efficacy and Treatment Satisfaction
Source: Nutrients. 2024 May 29;16(11):1664. doi: 10.3390/nu16111664 (PMC11174568; doi:10.3390/nu16111664)
Supplement: Supplementary file 1 [file nutrients-16-01664-s001.zip]

Archive with 1 entries (1 files):
- nutrients-3006195-supplementary.pdf
